# Supplementary material for: Gaining Insight into Exclusive and Common Transcriptomic Features Linked to Drought and Salinity Responses across Fruit Tree Crops
Source: Plants (Basel). 2020 Aug 19;9(9):1059. doi: 10.3390/plants9091059 (PMC7570245; doi:10.3390/plants9091059)
Supplement: Supplementary file 1 [file plants-09-01059-s001.zip › Supplementary_Files/Table S1.xlsx]

## Sheet: Common_without_log2FC
Common among Salinity and Drought
GeneID	Log2FC_Salinity	Log2FC_Drought	Description
AT5G11700	-7.44082	-3.55955	Ephrin type-B receptor Ephrin type-B receptor
AT5G56270	-5.69166	-5.38318	Probable WRKY transcription factor 2
AT5G46330	-5.47392	4.55386	LRR receptor-like serine/threonine-protein kinase FLS2
AT5G54160	-5.42433	4.15499	Flavone 3'-O-methyltransferase 1 Uncharacterized protein
AT5G25610	-5.42049	3.46823	BURP domain protein RD22
AT1G15060	-5.33745	-3.81282	Alpha/beta hydrolase family protein
AT1G71710	-4.97533	5.41824	Type IV inositol polyphosphate 5-phosphatase 3
AT4G32551	-4.95032	3.50017	Transcriptional corepressor LEUNIG
AT1G21230	-4.91901	2.44458	Wall-associated receptor kinase 5
AT4G36930	-4.51255	3.9951	Transcription factor SPATULA
AT5G10530	-4.49317	6.76946	L-type lectin-domain containing receptor kinase IX.1
AT1G04910	-4.43693	-3.00138	O-fucosyltransferase 1
AT4G21390	-4.31743	2.23186	G-type lectin S-receptor-like serine/threonine-protein kinase B120
AT2G20900	-4.30707	5.91009	Diacylglycerol kinase 5
AT5G27970	-4.25987	7.80529	Uncharacterized protein
AT2G35610	-4.22503	3.4531	Arabinosyltransferase XEG113
AT4G38180	-4.1966	3.45548	Protein FAR1-RELATED SEQUENCE 5
AT5G24090	-4.16264	-4.44848	Acidic endochitinase
AT4G21380	-4.14846	4.62331	Receptor-like serine/threonine-protein kinase SD1-8
AT1G65810	-4.12393	3.67031	p-loop containing nucleoside triphosphate hydrolases superfamily protein
AT2G30580	-4.12369	4.24655	E3 ubiquitin protein ligase DRIP2
AT1G67180	-4.00183	-4.83325	Zinc finger (C3HC4-type RING finger) family protein
AT3G61790	-3.98663	-3.11452	E3 ubiquitin-protein ligase SINAT3
AT4G02570	-3.97618	-3.47334	Cullin-1 AT4G02570 protein
AT3G21690	-3.92802	4.06514	Protein DETOXIFICATION 40
AT2G42520	-3.8151	-4.03606	DEAD-box ATP-dependent RNA helicase 37
AT4G39330	-3.81199	6.79949	Probable cinnamyl alcohol dehydrogenase 9
AT2G17220	-3.7725	2.21881	Probable serine/threonine-protein kinase
AT4G38470	-3.73533	3.15744	Serine/threonine-protein kinase STY46
AT2G16250	-3.71796	3.60575	Probable LRR receptor-like serine/threonine-protein kinase
AT5G47650	-3.66389	-3.30279	Nudix hydrolase 2
AT5G47820	-3.66285	8.59555	Kinesin-like protein KIN-4A
AT5G25930	-3.6338	-2.09281	Leucine-rich repeat receptor-like protein kinase
AT1G15780	-3.607	4.85068	Mediator of RNA polymerase II transcription subunit 15a
AT3G56850	-3.58905	4.31304	ABSCISIC ACID-INSENSITIVE 5-like protein 2
AT4G32010	-3.57542	-10.215	B3 domain-containing transcription repressor VAL2
AT2G26560	-3.57291	4.07237	Patatin-like protein 2
AT3G19840	-3.56194	-2.27094	Pre-mRNA-processing protein 40C
AT2G27900	-3.42435	-3.8331	RABA5d
AT5G14720	-3.41502	-3.9308	Protein kinase superfamily protein
AT4G21200	-3.39781	4.01633	Gibberellin 2-beta-dioxygenase 8
AT3G14460	-3.03747	2.01584	Putative disease resistance protein
AT3G05950	-2.91545	4.74282	Germin-like protein subfamily 1 member 7
AT1G68940	-2.81659	7.70549	Putative U-box domain-containing protein 42
AT1G61850	-2.66622	3.94201	Phospholipase A I
AT3G21070	-2.46112	10.1494	NAD KINASE 1
AT4G32850	-2.37832	-3.7041	Polynucleotide adenylyltransferase 4
AT2G29120	-2.34918	4.68597	Glutamate receptor
AT4G13420	-2.25228	3.09572	Potassium transporter 5
AT2G40770	-2.23812	3.24949	RING-finger, DEAD-like helicase, PHD and SNF2 domain-containing protein MSS3
AT4G03500	2.01088	5.44547	Ankyrin repeat family protein
AT1G15520	2.14168	2.00935	PLEIOTROPIC DRUG RESISTANCE 12 (PDR12)
AT1G02520	2.56614	2.10504	ATP-BINDING CASSETTE B11 (ATPB11)
AT3G06880	2.67313	3.81303	Transducin/WD40 repeat-like superfamily protein
AT5G64813	2.90623	4.64282	LIGHT INSENSITIVE PERIOD1
AT4G31210	2.9895	3.42501	DNA topoisomerase, type IA
AT5G07990	3.0141	3.58564	CYTOCHROME P450 75B1
AT1G49670	3.0729	-3.85938	NQR
AT5G52450	3.07418	4.59042	Protein DETOXIFICATION 16
AT2G36690	3.2257	2.23499	GERMINATION INSENSITIVE TO ABA MUTANT 2 (GIM2)
AT5G11040	3.22571	5.01177	VAN4, VASCULAR NETWORK DEFECTIVE 4
AT5G23150	3.27482	2.20178	ENHANCER OF AG-4 2, HUA2
AT3G14270	3.39129	4.55585	FAB1B, FORMS APLOID AND BINUCLEATE CELLS 1B
AT3G23590	3.39869	-7.68494	MED33A
AT2G03810	3.52813	4.46038	18S pre-ribosomal assembly protein gar2-like protein
AT4G26270	3.54136	5.93055	PFK3, PHOSPHOFRUCTOKINASE 3
AT3G03560	3.56337	-2.65557	hypothetical protein
AT5G58003	3.59669	4.72121	C-TERMINAL DOMAIN PHOSPHATASE-LIKE 4
AT1G10630	3.62222	-3.13139	ADP-RIBOSYLATION FACTOR A1F
AT4G35160	3.70203	3.50517	N-ACETYLSEROTONIN O-METHYLTRANSFERASE (ASMT)
AT3G23640	3.78858	-4.86643	HETEROGLYCAN GLUCOSIDASE 1, HGL1
AT2G45550	3.81738	2.29805	CYTOCHROME P450
AT2G19130	3.85153	4.81851	S-locus lectin protein kinase family protein
AT2G27460	3.88152	-8.78413	ATSEC23D
AT4G02590	4.16147	3.84727	UNE12, UNFERTILIZED EMBRYO SAC 12
AT3G48190	4.42595	2.03661	Serine/threonine-protein kinase ATM
AT2G45540	4.62607	-3.12803	BCHC2, BEACH-DOMAIN HOMOLOG C2
AT4G29000	4.68339	-3.72851	Tesmin/TSO1-like CXC domain-containing protein
AT1G78580	4.74026	-4.71453	TPS1, TREHALOSE-6-PHOSPHATE SYNTHASE
AT5G54310	4.84881	5.29989	AGD5, ARF-GAP DOMAIN 5
AT2G26330	5.90014	3.66704	QRP1, QUANTITATIVE RESISTANCE TO PLECTOSPHAERELLA 1
AT2G27920	6.0043	3.50585	SCPL51, SERINE CARBOXYPEPTIDASE-LIKE 51
