# Supplementary material for: Gaining Insight into Exclusive and Common Transcriptomic Features Linked to Drought and Salinity Responses across Fruit Tree Crops
Source: Plants (Basel). 2020 Aug 19;9(9):1059. doi: 10.3390/plants9091059 (PMC7570245; doi:10.3390/plants9091059)
Supplement: Supplementary file 1 [file plants-09-01059-s001.zip › Supplementary_Files/Table S2.xlsx]

## Sheet: Salinity+Drought
GO Term	GO Description	Count	P-value
GO Pathways Up-Regulated in Drought and Salinity
GO:0031347	regulation of defense response	2	0.00712891
GO:0006855	drug transmembrane transport	2	0.00765676
GO:0046872	metal ion binding	5	0.00807877
GO:0007165	signal transduction	3	0.00915333
GO Term	GO Description	Count	PValue
Down-Regulated Pathways in Salinity
GO:0006468	protein phosphorylation	37	9.47476e-07
GO:0046777	protein autophosphorylation	10	0.00053822
GO:2000377	regulation of reactive oxygen species metabolic process	4	0.00527319
GO:0007169	transmembrane receptor protein tyrosine kinase signaling pathway	8	0.00714317
GO:0010150	leaf senescence	6	0.0209926
GO:0009850	auxin metabolic process	3	0.0265305
GO:0040008	regulation of growth	6	0.029914
GO:0044805	late nucleophagy	2	0.0339794
GO:0034727	piecemeal microautophagy of nucleus	2	0.0339794
GO:0009735	response to cytokinin	8	0.0386746
GO:0006108	malate metabolic process	3	0.0413169
GO:0018298	protein-chromophore linkage	4	0.0416904
GO:0035556	intracellular signal transduction	8	0.0446622
GO:0006378	mRNA polyadenylation	3	0.045399
Up-Regulated Pathways in Salinity
GO:0006013	mannose metabolic process	3	0.00216847
GO:0006517	protein deglycosylation	3	0.00446435
GO:0070370	cellular heat acclimation	3	0.00928685
GO:0051301	cell division	9	0.0171398
GO:0016441	posttranscriptional gene silencing	3	0.0180549
GO:0051028	mRNA transport	4	0.0204082
GO:0006464	cellular protein modification process	4	0.0218244
GO:0010119	regulation of stomatal movement	4	0.0296903
GO:0006511	ubiquitin-dependent protein catabolic process	9	0.0297399
GO:0046686	response to cadmium ion	11	0.0340394
GO:0007049	cell cycle	6	0.0366259
GO:0007030	Golgi organization	3	0.0423859
GO:0009793	embryo development ending in seed dormancy	13	0.0443928
GO:2000022	regulation of jasmonic acid mediated signaling pathway	3	0.0496692
GO Term	GO Description	Count	P-value
GO Pathways up-Regulated in Drought
GO:0006468	protein phosphorylation	31	4.02e-05
GO:0048544	recognition of pollen	5	0.00308224
GO:0006855	drug transmembrane transport	6	0.00468738
GO:0006952	defense response	20	0.00747756
GO:0080167	response to karrikin	7	0.0151115
GO:0009620	response to fungus	5	0.025916
GO:0070829	heterochromatin maintenance	2	0.0308953
GO:0009753	response to jasmonic acid	7	0.0355137
GO:0009611	response to wounding	8	0.0366842
GO:0007166	cell surface receptor signaling pathway	4	0.0406885
GO:0080188	RNA-directed DNA methylation	3	0.0417552
GO:0009737	response to abscisic acid	12	0.0454002
GO:0009658	chloroplast organization	6	0.0459542
GO Pathways down-regulated in Drought
GO:0009793	embryo development ending in seed dormancy	11	0.018578
GO:0016117	carotenoid biosynthetic process	3	0.0345134
